# Supplementary material for: Psychosocial Distress in Adult Patients Awaiting Cancer Surgery during the COVID-19 Pandemic
Source: Curr Oncol. 2021 May 13;28(3):1867–78. doi: 10.3390/curroncol28030173 (PMC8161781; doi:10.3390/curroncol28030173)
Supplement: Supplementary file 1 [file curroncol-28-00173-s001.zip]

Archive with 1 entries (1 files):
- curroncol-1191310-supplementary.pdf
